# Supplementary material for: Senecio festucoides (Senecioneae, Compositae), a new species from northern Chile
Source: PhytoKeys. 2020 Jun 3;149:89–98. doi: 10.3897/phytokeys.149.52297 (PMC7286936; doi:10.3897/phytokeys.149.52297)
Supplement: XML Treatment for Senecio festucoides [file phytokeys.149.52297-treatment1.xml]

<!DOCTYPE tp:taxon-treatment
  PUBLIC "-//TaxonX//DTD Taxonomic Treatment Publishing DTD v0 20100105//EN" "tax-treatment-NSO.dtd">
<tp:taxon-treatment xmlns:tp="http://www.plazi.org/taxpub"><tp:treatment-meta><kwd-group><label>Taxon classification</label><kwd><named-content xmlns:xlink="http://www.w3.org/1999/xlink" content-type="kingdom">Plantae</named-content></kwd><kwd><named-content xmlns:xlink="http://www.w3.org/1999/xlink" content-type="order">Asterales</named-content></kwd><kwd><named-content xmlns:xlink="http://www.w3.org/1999/xlink" content-type="family">Asteraceae</named-content></kwd></kwd-group><mixed-citation publication-type="journal"><person-group><name><surname>Calvo</surname><given-names>Joel</given-names></name><name><surname>Moreira-Muñoz</surname><given-names>Andrés</given-names></name></person-group><article-title><italic><tp:taxon-name><tp:taxon-name-part taxon-name-part-type="genus" reg="Senecio">Senecio</tp:taxon-name-part> <tp:taxon-name-part taxon-name-part-type="species" reg="festucoides">festucoides</tp:taxon-name-part></tp:taxon-name></italic> (<tp:taxon-name><tp:taxon-name-part taxon-name-part-type="tribe">Senecioneae</tp:taxon-name-part></tp:taxon-name>, <tp:taxon-name><tp:taxon-name-part taxon-name-part-type="family">Compositae</tp:taxon-name-part></tp:taxon-name>), a new species from northern Chile</article-title><source>PhytoKeys</source><day>03</day><month>6</month><year>2020</year><volume>149</volume><fpage>89</fpage><lpage>98</lpage><pub-id pub-id-type="doi">10.3897/phytokeys.149.52297</pub-id></mixed-citation></tp:treatment-meta><tp:nomenclature><tp:taxon-name><object-id xmlns:xlink="http://www.w3.org/1999/xlink" content-type="arpha" xlink:type="simple">F93E9EA8-D513-5C15-9F6D-8E503E4040E8</object-id>
            <tp:taxon-name-part taxon-name-part-type="genus" reg="Senecio">Senecio</tp:taxon-name-part>
            <tp:taxon-name-part taxon-name-part-type="species" reg="festucoides">festucoides</tp:taxon-name-part>
            <object-id xmlns:xlink="http://www.w3.org/1999/xlink" content-type="ipni" xlink:type="simple">urn:lsid:ipni.org:names:77209838-1</object-id>
          </tp:taxon-name><tp:taxon-authority>J.Calvo &amp; A.Moreira</tp:taxon-authority><tp:taxon-status xmlns:xlink="http://www.w3.org/1999/xlink" xlink:type="simple">sp. nov.</tp:taxon-status><xref ref-type="fig" rid="F1">Figs 1</xref><xref ref-type="fig" rid="F2">, 2A–C</xref></tp:nomenclature><tp:treatment-sec sec-type="diagnosis" id="SECID0E5BAE"><title>Diagnosis.</title><p>The new species mainly differs from its morphologically closest species <italic><tp:taxon-name><tp:taxon-name-part taxon-name-part-type="genus" reg="Senecio">S.</tp:taxon-name-part> <tp:taxon-name-part taxon-name-part-type="species" reg="scorzonerifolius">scorzonerifolius</tp:taxon-name-part></tp:taxon-name></italic> in the yellow corollas, yellowish anthers and style branches, glabrous leaves, long peduncles with 1–3 linear bracts, and by having (17–)21 involucral bracts.</p></tp:treatment-sec><tp:treatment-sec sec-type="material" id="SECID0EPCAE"><title>Type.</title><p><bold>Chile.</bold> Antofagasta: San Pedro de Atacama, Machuca, 4 km antes de la entrada a los géisers del Tatio, <named-content xmlns:xlink="http://www.w3.org/1999/xlink" content-type="dwc:verbatimCoordinates" xlink:type="simple"><named-content content-type="geo-json" specific-use="{&#34;type&#34;:&#34;Point&#34;,&#34;coordinates&#34;:[-68.016667,-22.383333]}" id="NCID0E1CAE" xlink:type="simple">22°23'S, 68°1'W</named-content></named-content>, 4375 m, 27 Feb 2020, fl. and fr., <italic>J. Calvo 8120</italic> (holotype: SGO; isotypes: CONC, MA, US).</p><p>Perennial not self-supporting herb, rarely decumbent, with a thin rhizome. <bold><italic>Stem</italic></bold> 15–25 cm tall, 1.8–2.5 mm wide, rather terete, branched in the lower part, weak. <bold><italic>Leaves</italic></bold> alternate, narrowly linear (leaf width/length ratio 0.01−0.03), 41–78 mm long, 0.9–1.2 mm wide, apex acute, base sessile (uniform in width), margin entire and flat (rarely with a few distant teeth), elliptic in cross section (rather flat when dried), glabrous on both surfaces, yellowish green, with a graminoid appearance. <bold><italic>Capitula</italic></bold> discoid, solitary, terminal, pedunculate; peduncle 5–6 cm long, glabrous, with 1–3 linear bracts up to 6 mm long. <bold><italic><tp:taxon-name><tp:taxon-name-part taxon-name-part-type="genus" reg="Involucre">Involucre</tp:taxon-name-part></tp:taxon-name></italic></bold> 12–14 mm long, 8–10 mm wide (in living plants); involucral bracts (17–)21, oblong-lanceolate, 10–11 mm long, 1.2–2 mm wide, acute to attenuate at the apex, smooth, glabrous, blackish-tipped; supplementary bracts (3–) 5–8, linear, 3.9–6 mm long, 0.9–1.1 mm wide, smooth, a third as long as the involucral bracts, glabrous, blackish-tipped. <bold><italic>Florets</italic></bold> 85–95, hermaphrodite; corolla tubular, 7.5–8.8 mm long, 0.5–0.7 mm wide, 5-lobed, the limb usually longer than the tube, yellow. Anthers yellowish; anther appendages 2–3 times longer than wide, ca. 0.5 × 0.2 mm; anther bases auriculate; filament collar balusterform. Style branches truncate with a crown of sweeping hairs, yellowish. <bold><italic>Achenes</italic></bold> 4.2–5.3 mm long, 0.9–1 mm wide, 8–10 ribbed, minutely papillose, brownish; pappus 7.5–9 mm long, barbellate, whitish. Chromosome number: unknown.</p></tp:treatment-sec><tp:treatment-sec sec-type="distribution" id="SECID0E1DAE"><title>Distribution and habitat.</title><p>Chile (Antofagasta, Tarapacá). Considering the proximity of both populations to the Bolivian territory and the presence of similar environments across the border, its presence in this latter country is likely. It thrives in exposed grassy slopes and plains of the desertic Puna ecoregion, between elevations of 4325‒4550 m (Fig. <xref ref-type="fig" rid="F3">3</xref>).</p><p><italic><tp:taxon-name><tp:taxon-name-part taxon-name-part-type="genus" reg="Senecio">Senecio</tp:taxon-name-part> <tp:taxon-name-part taxon-name-part-type="species" reg="festucoides">festucoides</tp:taxon-name-part></tp:taxon-name></italic> grows amongst tufts of <italic><tp:taxon-name><tp:taxon-name-part taxon-name-part-type="genus" reg="Festuca">Festuca</tp:taxon-name-part> <tp:taxon-name-part taxon-name-part-type="species" reg="chrysophylla">chrysophylla</tp:taxon-name-part></tp:taxon-name></italic> Phil. (<tp:taxon-name><tp:taxon-name-part taxon-name-part-type="family">Poaceae</tp:taxon-name-part></tp:taxon-name>) [= <italic><tp:taxon-name><tp:taxon-name-part taxon-name-part-type="genus" reg="Festuca">F.</tp:taxon-name-part> <tp:taxon-name-part taxon-name-part-type="species" reg="orthophylla">orthophylla</tp:taxon-name-part></tp:taxon-name></italic> Pilg. according to <xref ref-type="bibr" rid="B15">Ospina et al. (2013)</xref>] (Fig. <xref ref-type="fig" rid="F1">1F</xref>); indeed, the tufts provide support for <italic><tp:taxon-name><tp:taxon-name-part taxon-name-part-type="genus" reg="Senecio">S.</tp:taxon-name-part> <tp:taxon-name-part taxon-name-part-type="species" reg="festucoides">festucoides</tp:taxon-name-part></tp:taxon-name></italic> stems, which are not self-supporting. If the new species is not in flower, it is difficult to detect because its leaves are easily confused with those of <italic><tp:taxon-name><tp:taxon-name-part taxon-name-part-type="genus" reg="Festuca">Festuca</tp:taxon-name-part></tp:taxon-name></italic> (Fig. <xref ref-type="fig" rid="F1">1C, D</xref>). The following species were observed in the same habitat: <italic><tp:taxon-name><tp:taxon-name-part taxon-name-part-type="genus" reg="Astragalus">Astragalus</tp:taxon-name-part> <tp:taxon-name-part taxon-name-part-type="species" reg="minimus">minimus</tp:taxon-name-part></tp:taxon-name></italic> Vogel (<tp:taxon-name><tp:taxon-name-part taxon-name-part-type="family">Leguminosae</tp:taxon-name-part></tp:taxon-name>), <italic><tp:taxon-name><tp:taxon-name-part taxon-name-part-type="genus" reg="Mulinum">Mulinum</tp:taxon-name-part> <tp:taxon-name-part taxon-name-part-type="species" reg="crassifolium">crassifolium</tp:taxon-name-part></tp:taxon-name></italic> Phil. (<tp:taxon-name><tp:taxon-name-part taxon-name-part-type="family">Apiaceae</tp:taxon-name-part></tp:taxon-name>), <italic><tp:taxon-name><tp:taxon-name-part taxon-name-part-type="genus" reg="Parastrephia">Parastrephia</tp:taxon-name-part> <tp:taxon-name-part taxon-name-part-type="species" reg="quadrangularis">quadrangularis</tp:taxon-name-part></tp:taxon-name></italic> (Meyen) Cabrera (<tp:taxon-name><tp:taxon-name-part taxon-name-part-type="family">Compositae</tp:taxon-name-part></tp:taxon-name>), <italic><tp:taxon-name><tp:taxon-name-part taxon-name-part-type="genus" reg="Pycnophyllum">Pycnophyllum</tp:taxon-name-part> <tp:taxon-name-part taxon-name-part-type="species" reg="tetrastichum">tetrastichum</tp:taxon-name-part></tp:taxon-name></italic> J.Rémy (<tp:taxon-name><tp:taxon-name-part taxon-name-part-type="family">Caryophyllaceae</tp:taxon-name-part></tp:taxon-name>), <italic><tp:taxon-name><tp:taxon-name-part taxon-name-part-type="genus" reg="Senecio">Senecio</tp:taxon-name-part> <tp:taxon-name-part taxon-name-part-type="species" reg="scorzonerifolius">scorzonerifolius</tp:taxon-name-part></tp:taxon-name></italic>, and <italic><tp:taxon-name><tp:taxon-name-part taxon-name-part-type="genus" reg="Werneria">Werneria</tp:taxon-name-part> <tp:taxon-name-part taxon-name-part-type="species" reg="glaberrima">glaberrima</tp:taxon-name-part></tp:taxon-name></italic> Phil. (<tp:taxon-name><tp:taxon-name-part taxon-name-part-type="family">Compositae</tp:taxon-name-part></tp:taxon-name>).</p><fig id="F1" position="float" orientation="portrait"><object-id xmlns:xlink="http://www.w3.org/1999/xlink" content-type="doi" xlink:type="simple">10.3897/phytokeys.149.52297.figure1</object-id><object-id xmlns:xlink="http://www.w3.org/1999/xlink" content-type="arpha" xlink:type="simple">E1FE46C3-F8E5-54BA-BBAB-3DA8751543B4</object-id><label>Figure 1.</label><caption><p><italic><tp:taxon-name><tp:taxon-name-part taxon-name-part-type="genus" reg="Senecio">Senecio</tp:taxon-name-part> <tp:taxon-name-part taxon-name-part-type="species" reg="festucoides">festucoides</tp:taxon-name-part></tp:taxon-name></italic><bold>A</bold> involucral bracts and florets <bold>B</bold> supplementary bracts <bold>C, D</bold> capitula <bold>E</bold> habit <bold>F</bold> habitat (black arrow shows a capitulum amongst a tuft of <italic><tp:taxon-name><tp:taxon-name-part taxon-name-part-type="genus" reg="Festuca">Festuca</tp:taxon-name-part> <tp:taxon-name-part taxon-name-part-type="species" reg="chrysophylla">chrysophylla</tp:taxon-name-part></tp:taxon-name></italic>). Pictures by Joel Calvo at the <italic>locus classicus</italic> (between Machuca and El Tatio, San Pedro de Atacama, Antofagasta, Chile).</p></caption><graphic xmlns:xlink="http://www.w3.org/1999/xlink" xlink:href="phytokeys-149-089-g001.jpg" position="float" orientation="portrait" xlink:type="simple" id="oo_417165.jpg"><uri content-type="original_file" xlink:type="simple">https://binary.pensoft.net/fig/417165</uri></graphic></fig></tp:treatment-sec><tp:treatment-sec sec-type="phenology" id="SECID0EUKAE"><title>Phenology.</title><p>Collected in flower from January to March.</p></tp:treatment-sec><tp:treatment-sec sec-type="etymology" id="SECID0EZKAE"><title>Etymology.</title><p>The epithet <italic><tp:taxon-name><tp:taxon-name-part taxon-name-part-type="genus" reg="Senecio"/><tp:taxon-name-part taxon-name-part-type="species" reg="festucoides">festucoides</tp:taxon-name-part></tp:taxon-name></italic> refers to the conspicuous resemblance of the leaves to those of <italic><tp:taxon-name><tp:taxon-name-part taxon-name-part-type="genus" reg="Festuca">Festuca</tp:taxon-name-part> <tp:taxon-name-part taxon-name-part-type="species" reg="chrysophylla">chrysophylla</tp:taxon-name-part></tp:taxon-name></italic>, amongst which the new species grows.</p></tp:treatment-sec><tp:treatment-sec sec-type="conservation status" id="SECID0EULAE"><title>Conservation status.</title><p>Thus far, the new species is only known from two locations and has an extent of occurrence of ca. 2000 km<sup>2</sup>. This would fit the category Endangered (<abbrev xmlns:xlink="http://www.w3.org/1999/xlink" xlink:title="Endangered" id="ABBRID0E3LAE" xlink:type="simple">EN</abbrev>) according to the B1a criteria (<xref ref-type="bibr" rid="B9">IUCN 2012</xref>). However, it is preliminarily assigned to the category Near Threatened (<abbrev xmlns:xlink="http://www.w3.org/1999/xlink" xlink:title="Near Threatened" id="ABBRID0EEMAE" xlink:type="simple">NT</abbrev>) considering that further data on distribution and population dynamics are essential to firmly establish that the species is facing a very high risk of extinction in the wild.</p></tp:treatment-sec><tp:treatment-sec sec-type="discussion" id="SECID0EIMAE"><title>Discussion.</title><p><italic><tp:taxon-name><tp:taxon-name-part taxon-name-part-type="genus" reg="Senecio">Senecio</tp:taxon-name-part> <tp:taxon-name-part taxon-name-part-type="species" reg="festucoides">festucoides</tp:taxon-name-part></tp:taxon-name></italic> shows morphological affinities with the sympatric species <italic><tp:taxon-name><tp:taxon-name-part taxon-name-part-type="genus" reg="Senecio">S.</tp:taxon-name-part> <tp:taxon-name-part taxon-name-part-type="species" reg="scorzonerifolius">scorzonerifolius</tp:taxon-name-part></tp:taxon-name></italic> (Fig. <xref ref-type="fig" rid="F3">3</xref>), which is known from southern Peru, western Bolivia, northwestern Argentina, and northern Chile. Although these species have a similar appearance, they belong to different subgroups within the discoid caespitose Andean <italic><tp:taxon-name><tp:taxon-name-part taxon-name-part-type="genus" reg="Senecio">Senecio</tp:taxon-name-part></tp:taxon-name></italic>, i.e. the new species is a member of the subgroup displaying yellow corollas and yellowish anthers and style branches whereas <italic><tp:taxon-name><tp:taxon-name-part taxon-name-part-type="genus" reg="Senecio">S.</tp:taxon-name-part> <tp:taxon-name-part taxon-name-part-type="species" reg="scorzonerifolius">scorzonerifolius</tp:taxon-name-part></tp:taxon-name></italic> belongs to the subgroup with white corollas and blackish anthers and style branches (Fig. <xref ref-type="fig" rid="F2">2B</xref>). They also differ in leaf indumentum (glabrous in <italic><tp:taxon-name><tp:taxon-name-part taxon-name-part-type="genus" reg="Senecio">S.</tp:taxon-name-part> <tp:taxon-name-part taxon-name-part-type="species" reg="festucoides">festucoides</tp:taxon-name-part></tp:taxon-name></italic> vs. densely to barely arachnoid, rarely almost glabrous in <italic><tp:taxon-name><tp:taxon-name-part taxon-name-part-type="genus" reg="Senecio">S.</tp:taxon-name-part> <tp:taxon-name-part taxon-name-part-type="species" reg="scorzonerifolius">scorzonerifolius</tp:taxon-name-part></tp:taxon-name></italic>), peduncle bract type (linear bracts up to 6 mm long in <italic><tp:taxon-name><tp:taxon-name-part taxon-name-part-type="genus" reg="Senecio">S.</tp:taxon-name-part> <tp:taxon-name-part taxon-name-part-type="species" reg="festucoides">festucoides</tp:taxon-name-part></tp:taxon-name></italic> vs. leaf-like bracts up to 30 mm long that gradually decrease in size upwards in <italic><tp:taxon-name><tp:taxon-name-part taxon-name-part-type="genus" reg="Senecio">S.</tp:taxon-name-part> <tp:taxon-name-part taxon-name-part-type="species" reg="scorzonerifolius">scorzonerifolius</tp:taxon-name-part></tp:taxon-name></italic>; see Fig. <xref ref-type="fig" rid="F2">2A</xref>), involucral bract number and length ((17–)21, 10–11 mm in <italic><tp:taxon-name><tp:taxon-name-part taxon-name-part-type="genus" reg="Senecio">S.</tp:taxon-name-part> <tp:taxon-name-part taxon-name-part-type="species" reg="festucoides">festucoides</tp:taxon-name-part></tp:taxon-name></italic> vs. (9)13–15, 8–9 mm in <italic><tp:taxon-name><tp:taxon-name-part taxon-name-part-type="genus" reg="Senecio">S.</tp:taxon-name-part> <tp:taxon-name-part taxon-name-part-type="species" reg="scorzonerifolius">scorzonerifolius</tp:taxon-name-part></tp:taxon-name></italic>), supplementary bract length (3.9–6 mm, a third as long as the involucral bracts in <italic><tp:taxon-name><tp:taxon-name-part taxon-name-part-type="genus" reg="Senecio">S.</tp:taxon-name-part> <tp:taxon-name-part taxon-name-part-type="species" reg="festucoides">festucoides</tp:taxon-name-part></tp:taxon-name></italic> vs. 6–8 mm, a half to two thirds as long as the involucral bracts in <italic><tp:taxon-name><tp:taxon-name-part taxon-name-part-type="genus" reg="Senecio">S.</tp:taxon-name-part> <tp:taxon-name-part taxon-name-part-type="species" reg="scorzonerifolius">scorzonerifolius</tp:taxon-name-part></tp:taxon-name></italic>; see Fig. <xref ref-type="fig" rid="F2">2A</xref>), and achene indumentum (minutely papillose in <italic><tp:taxon-name><tp:taxon-name-part taxon-name-part-type="genus" reg="Senecio">S.</tp:taxon-name-part> <tp:taxon-name-part taxon-name-part-type="species" reg="festucoides">festucoides</tp:taxon-name-part></tp:taxon-name></italic> vs. papillose in <italic><tp:taxon-name><tp:taxon-name-part taxon-name-part-type="genus" reg="Senecio">S.</tp:taxon-name-part> <tp:taxon-name-part taxon-name-part-type="species" reg="festucoides">festucoides</tp:taxon-name-part></tp:taxon-name></italic>). Moreover, <italic><tp:taxon-name><tp:taxon-name-part taxon-name-part-type="genus" reg="Senecio">S.</tp:taxon-name-part> <tp:taxon-name-part taxon-name-part-type="species" reg="festucoides">festucoides</tp:taxon-name-part></tp:taxon-name></italic> has longer stems and does not develop crowded tufts as <italic><tp:taxon-name><tp:taxon-name-part taxon-name-part-type="genus" reg="Senecio">S.</tp:taxon-name-part> <tp:taxon-name-part taxon-name-part-type="species" reg="scorzonerifolius">scorzonerifolius</tp:taxon-name-part></tp:taxon-name></italic> usually does (Fig. <xref ref-type="fig" rid="F2">2C, D</xref>). In living plants, their leaf color is also different (yellowish green in <italic><tp:taxon-name><tp:taxon-name-part taxon-name-part-type="genus" reg="Senecio">S.</tp:taxon-name-part> <tp:taxon-name-part taxon-name-part-type="species" reg="festucoides">festucoides</tp:taxon-name-part></tp:taxon-name></italic> vs. dark green in <italic><tp:taxon-name><tp:taxon-name-part taxon-name-part-type="genus" reg="Senecio">S.</tp:taxon-name-part> <tp:taxon-name-part taxon-name-part-type="species" reg="scorzonerifolius">scorzonerifolius</tp:taxon-name-part></tp:taxon-name></italic>; see Fig. <xref ref-type="fig" rid="F2">2C</xref>).</p><fig id="F2" position="float" orientation="portrait"><object-id xmlns:xlink="http://www.w3.org/1999/xlink" content-type="doi" xlink:type="simple">10.3897/phytokeys.149.52297.figure2</object-id><object-id xmlns:xlink="http://www.w3.org/1999/xlink" content-type="arpha" xlink:type="simple">17E07B3A-9A68-583C-A464-0802CE63F0D4</object-id><label>Figure 2.</label><caption><p><bold>A–C</bold><italic><tp:taxon-name><tp:taxon-name-part taxon-name-part-type="genus" reg="Senecio">Senecio</tp:taxon-name-part> <tp:taxon-name-part taxon-name-part-type="species" reg="festucoides">festucoides</tp:taxon-name-part></tp:taxon-name></italic> (left hand; <italic>Calvo 8120</italic>) and <italic><tp:taxon-name><tp:taxon-name-part taxon-name-part-type="genus" reg="Senecio">S.</tp:taxon-name-part> <tp:taxon-name-part taxon-name-part-type="species" reg="scorzonerifolius">scorzonerifolius</tp:taxon-name-part></tp:taxon-name></italic> (right hand; <italic>Calvo 8114</italic>) <bold>D</bold><italic><tp:taxon-name><tp:taxon-name-part taxon-name-part-type="genus" reg="Senecio">Senecio</tp:taxon-name-part> <tp:taxon-name-part taxon-name-part-type="species" reg="scorzonerifolius">scorzonerifolius</tp:taxon-name-part></tp:taxon-name></italic> (<italic>Calvo 8114</italic>) <bold>A</bold> capitula (white arrows show the supplementary bracts; black arrows show the peduncle bracts) <bold>B</bold> florets <bold>C</bold> habit <bold>D</bold> leaves and capitula (notice leaf dimorphism). Pictures by Joel Calvo.</p></caption><graphic xmlns:xlink="http://www.w3.org/1999/xlink" xlink:href="phytokeys-149-089-g002.jpg" position="float" orientation="portrait" xlink:type="simple" id="oo_417166.jpg"><uri content-type="original_file" xlink:type="simple">https://binary.pensoft.net/fig/417166</uri></graphic></fig><p>The leaf shape of the new species might lead any botanist to confuse it with <italic><tp:taxon-name><tp:taxon-name-part taxon-name-part-type="genus" reg="Senecio">S.</tp:taxon-name-part> <tp:taxon-name-part taxon-name-part-type="species" reg="bolivarianus">bolivarianus</tp:taxon-name-part></tp:taxon-name></italic> Cuatrec., a species endemic to Peru known from Ancash to Moquegua (<xref ref-type="bibr" rid="B1">Beltrán and Roque 2015</xref>). They can be readily differentiated by the abaxial leaf surface (densely silky-villous except for the midrib in <italic><tp:taxon-name><tp:taxon-name-part taxon-name-part-type="genus" reg="Senecio">S.</tp:taxon-name-part> <tp:taxon-name-part taxon-name-part-type="species" reg="bolivarianus">bolivarianus</tp:taxon-name-part></tp:taxon-name></italic> vs. glabrous in <italic><tp:taxon-name><tp:taxon-name-part taxon-name-part-type="genus" reg="Senecio">S.</tp:taxon-name-part> <tp:taxon-name-part taxon-name-part-type="species" reg="festucoides">festucoides</tp:taxon-name-part></tp:taxon-name></italic>), leaf margin (revolute in <italic><tp:taxon-name><tp:taxon-name-part taxon-name-part-type="genus" reg="Senecio">S.</tp:taxon-name-part> <tp:taxon-name-part taxon-name-part-type="species" reg="bolivarianus">bolivarianus</tp:taxon-name-part></tp:taxon-name></italic> vs. flat in <italic><tp:taxon-name><tp:taxon-name-part taxon-name-part-type="genus" reg="Senecio">S.</tp:taxon-name-part> <tp:taxon-name-part taxon-name-part-type="species" reg="festucoides">festucoides</tp:taxon-name-part></tp:taxon-name></italic>), leaf base (broadened into a sheath-like base that bears long silky trichomes in <italic><tp:taxon-name><tp:taxon-name-part taxon-name-part-type="genus" reg="Senecio">S.</tp:taxon-name-part> <tp:taxon-name-part taxon-name-part-type="species" reg="bolivarianus">bolivarianus</tp:taxon-name-part></tp:taxon-name></italic> vs. uniform in width and glabrous in <italic><tp:taxon-name><tp:taxon-name-part taxon-name-part-type="genus" reg="Senecio">S.</tp:taxon-name-part> <tp:taxon-name-part taxon-name-part-type="species" reg="festucoides">festucoides</tp:taxon-name-part></tp:taxon-name></italic>), and number of supplementary bracts (12–16 in <italic><tp:taxon-name><tp:taxon-name-part taxon-name-part-type="genus" reg="Senecio">S.</tp:taxon-name-part> <tp:taxon-name-part taxon-name-part-type="species" reg="bolivarianus">bolivarianus</tp:taxon-name-part></tp:taxon-name></italic> vs. (3–)5–8 in <italic><tp:taxon-name><tp:taxon-name-part taxon-name-part-type="genus" reg="Senecio">S.</tp:taxon-name-part> <tp:taxon-name-part taxon-name-part-type="species" reg="festucoides">festucoides</tp:taxon-name-part></tp:taxon-name></italic>). Moreover, <italic><tp:taxon-name><tp:taxon-name-part taxon-name-part-type="genus" reg="Senecio">S.</tp:taxon-name-part> <tp:taxon-name-part taxon-name-part-type="species" reg="bolivarianus">bolivarianus</tp:taxon-name-part></tp:taxon-name></italic> has linear to narrowly lanceolate leaves rather than narrowly linear as in <italic><tp:taxon-name><tp:taxon-name-part taxon-name-part-type="genus" reg="Senecio">S.</tp:taxon-name-part> <tp:taxon-name-part taxon-name-part-type="species" reg="festucoides">festucoides</tp:taxon-name-part></tp:taxon-name></italic>.</p><p>It should be noted that <italic><tp:taxon-name><tp:taxon-name-part taxon-name-part-type="genus" reg="Senecio">S.</tp:taxon-name-part> <tp:taxon-name-part taxon-name-part-type="species" reg="festucoides">festucoides</tp:taxon-name-part></tp:taxon-name></italic> is characterized by its narrowly linear, entire leaves but we also observed a few specimens displaying both entire and distantly dentate leaves. Such leaf dimorphism is usual in other related species such as <italic><tp:taxon-name><tp:taxon-name-part taxon-name-part-type="genus" reg="Senecio">S.</tp:taxon-name-part> <tp:taxon-name-part taxon-name-part-type="species" reg="digitatus">digitatus</tp:taxon-name-part></tp:taxon-name></italic> Phil. (<xref ref-type="bibr" rid="B8">Calvo et al. 2019</xref>) and <italic><tp:taxon-name><tp:taxon-name-part taxon-name-part-type="genus" reg="Senecio">S.</tp:taxon-name-part> <tp:taxon-name-part taxon-name-part-type="species" reg="scorzonerifolius">scorzonerifolius</tp:taxon-name-part></tp:taxon-name></italic> (<xref ref-type="bibr" rid="B5">Cabrera 1985</xref>; Fig. <xref ref-type="fig" rid="F2">2D</xref>).</p><fig id="F3" position="float" orientation="portrait"><object-id xmlns:xlink="http://www.w3.org/1999/xlink" content-type="doi" xlink:type="simple">10.3897/phytokeys.149.52297.figure3</object-id><object-id xmlns:xlink="http://www.w3.org/1999/xlink" content-type="arpha" xlink:type="simple">BD20052C-0E3E-52C0-A251-DEC14AE8CD1E</object-id><label>Figure 3.</label><caption><p>Distribution area of <italic><tp:taxon-name><tp:taxon-name-part taxon-name-part-type="genus" reg="Senecio">Senecio</tp:taxon-name-part> <tp:taxon-name-part taxon-name-part-type="species" reg="festucoides">festucoides</tp:taxon-name-part></tp:taxon-name></italic> (red cross) and <italic><tp:taxon-name><tp:taxon-name-part taxon-name-part-type="genus" reg="Senecio">S.</tp:taxon-name-part> <tp:taxon-name-part taxon-name-part-type="species" reg="scorzonerifolius">scorzonerifolius</tp:taxon-name-part></tp:taxon-name></italic> (open circle) in Chile. Abbreviations: ARG (Argentina), BOL (Bolivia), CH (Chile), and PER (Peru).</p></caption><graphic xmlns:xlink="http://www.w3.org/1999/xlink" xlink:href="phytokeys-149-089-g003.jpg" position="float" orientation="portrait" xlink:type="simple" id="oo_417167.jpg"><uri content-type="original_file" xlink:type="simple">https://binary.pensoft.net/fig/417167</uri></graphic></fig></tp:treatment-sec><tp:treatment-sec sec-type="material" id="SECID0EZ2AE"><title>Additional specimens examined.</title><p><italic><tp:taxon-name><tp:taxon-name-part taxon-name-part-type="genus" reg="Senecio">Senecio</tp:taxon-name-part> <tp:taxon-name-part taxon-name-part-type="species" reg="festucoides">festucoides</tp:taxon-name-part></tp:taxon-name></italic> (paratypes). <bold>Chile. Antofagasta</bold>: Loa, San Pedro de Atacama, Machuca-El Tatio, ca. 6.2 km al S de El Tatio, <named-content xmlns:xlink="http://www.w3.org/1999/xlink" content-type="dwc:verbatimCoordinates" xlink:type="simple"><named-content content-type="geo-json" specific-use="{&#34;type&#34;:&#34;Point&#34;,&#34;coordinates&#34;:[-68.016667,-22.383333]}" id="NCID0EP3AE" xlink:type="simple">22°23'S, 68°1'W</named-content></named-content>, 5 Mar 2019, <italic>J. Calvo 7925</italic> (SGO); <bold>Tarapacá</bold>: Collahuasi, quebrada San Nicolás, <named-content xmlns:xlink="http://www.w3.org/1999/xlink" content-type="dwc:verbatimCoordinates" xlink:type="simple"><named-content content-type="geo-json" specific-use="{&#34;type&#34;:&#34;Point&#34;,&#34;coordinates&#34;:[-68.650000,-20.983333]}" id="NCID0E23AE" xlink:type="simple">20°59'S, 68°39'W</named-content></named-content>, 22 Jan 1994, <italic>S. Teillier 3296</italic> (SGO).</p><p><italic><tp:taxon-name><tp:taxon-name-part taxon-name-part-type="genus" reg="Senecio">Senecio</tp:taxon-name-part> <tp:taxon-name-part taxon-name-part-type="species" reg="scorzonerifolius">scorzonerifolius</tp:taxon-name-part></tp:taxon-name></italic>. <bold>Bolivia. Oruro</bold>: Sabaya, parte alta del Pumire, <named-content xmlns:xlink="http://www.w3.org/1999/xlink" content-type="dwc:verbatimCoordinates" xlink:type="simple"><named-content content-type="geo-json" specific-use="{&#34;type&#34;:&#34;Point&#34;,&#34;coordinates&#34;:[-68.416667,-19.000000]}" id="NCID0EU4AE" xlink:type="simple">19°0'S, 68°25'W</named-content></named-content>, 7 Feb 2019, <italic>J. Calvo 7838</italic> (LPB); cerro Cabaray [Carabaya], faldeos, <named-content xmlns:xlink="http://www.w3.org/1999/xlink" content-type="dwc:verbatimCoordinates" xlink:type="simple"><named-content content-type="geo-json" specific-use="{&#34;type&#34;:&#34;Point&#34;,&#34;coordinates&#34;:[-68.700000,-19.150000]}" id="NCID0E54AE" xlink:type="simple">19°9'S, 68°42'W</named-content></named-content>, 23 Mar 1982, <italic>C. Villagrán &amp; M.T.K. Arroyo 4209</italic> (CONC); <bold>Potosí</bold>: cordillera Kari Kari, aprox. 3.3 km arriba de la laguna San Sebastián, <named-content xmlns:xlink="http://www.w3.org/1999/xlink" content-type="dwc:verbatimCoordinates" xlink:type="simple"><named-content content-type="geo-json" specific-use="{&#34;type&#34;:&#34;Point&#34;,&#34;coordinates&#34;:[-65.683333,-19.600000]}" id="NCID0EK5AE" xlink:type="simple">19°36'S, 65°41'W</named-content></named-content>, 13 Feb 2019, <italic>J. Calvo &amp; M. Zárate 7868</italic> (BOLV); Frías, between laguna Lobato and laguna Chalvira, cordillera Kari Kari, <named-content xmlns:xlink="http://www.w3.org/1999/xlink" content-type="dwc:verbatimCoordinates" xlink:type="simple"><named-content content-type="geo-json" specific-use="{&#34;type&#34;:&#34;Point&#34;,&#34;coordinates&#34;:[-65.700000,-19.633333]}" id="NCID0EU5AE" xlink:type="simple">19°38'S, 65°42'W</named-content></named-content>, 6 Mar 1999, <italic>J.R.I. Wood 14596</italic> (K). <bold>Chile. Antofagasta</bold>: Loa, San Pedro de Atacama, Toconao, quebrada Aguas Blancas, <named-content xmlns:xlink="http://www.w3.org/1999/xlink" content-type="dwc:verbatimCoordinates" xlink:type="simple"><named-content content-type="geo-json" specific-use="{&#34;type&#34;:&#34;Point&#34;,&#34;coordinates&#34;:[-67.700000,-23.283333]}" id="NCID0EA6AE" xlink:type="simple">23°17'S, 67°42'W</named-content></named-content>, 22 Feb 2001, <italic>M. Ackermann 93</italic> (SGO); cerro Nevados de Poquis, ladera SO, <named-content xmlns:xlink="http://www.w3.org/1999/xlink" content-type="dwc:verbatimCoordinates" xlink:type="simple"><named-content content-type="geo-json" specific-use="{&#34;type&#34;:&#34;Point&#34;,&#34;coordinates&#34;:[-67.066667,-23.066667]}" id="NCID0EK6AE" xlink:type="simple">23°4'S, 67°4'W</named-content></named-content>, 9 Apr 1997, <italic>M.T.K. Arroyo, L. Cavieres &amp; A. Humaña 97367</italic> (CONC); cerro Miñiques, <named-content xmlns:xlink="http://www.w3.org/1999/xlink" content-type="dwc:verbatimCoordinates" xlink:type="simple"><named-content content-type="geo-json" specific-use="{&#34;type&#34;:&#34;Point&#34;,&#34;coordinates&#34;:[-67.766667,-23.766667]}" id="NCID0EU6AE" xlink:type="simple">23°46'S, 67°46'W</named-content></named-content>, 9 Mar 1993, <italic>G. Baumann 192</italic> (CONC); quebrada al lado sur del volcán Lascar, <named-content xmlns:xlink="http://www.w3.org/1999/xlink" content-type="dwc:verbatimCoordinates" xlink:type="simple"><named-content content-type="geo-json" specific-use="{&#34;type&#34;:&#34;Point&#34;,&#34;coordinates&#34;:[-67.800000,-23.383333]}" id="NCID0E56AE" xlink:type="simple">23°23'S, 67°48'W</named-content></named-content>, 14 Feb 1994, <italic>G. Baumann 351</italic> (CONC); Machuca-El Tatio, ca. 4.2 km al S de El Tatio, <named-content xmlns:xlink="http://www.w3.org/1999/xlink" content-type="dwc:verbatimCoordinates" xlink:type="simple"><named-content content-type="geo-json" specific-use="{&#34;type&#34;:&#34;Point&#34;,&#34;coordinates&#34;:[-68.016667,-22.366667]}" id="NCID0EJAAG" xlink:type="simple">22°22'S, 68°1'W</named-content></named-content>, 5 Mar 2019, <italic>J. Calvo 7923</italic> (CONC, SGO); Machuca, 4.1 km antes de la entrada a los géisers del Tatio, <named-content xmlns:xlink="http://www.w3.org/1999/xlink" content-type="dwc:verbatimCoordinates" xlink:type="simple"><named-content content-type="geo-json" specific-use="{&#34;type&#34;:&#34;Point&#34;,&#34;coordinates&#34;:[-68.016667,-22.383333]}" id="NCID0ETAAG" xlink:type="simple">22°23'S, 68°1'W</named-content></named-content>, 27 Feb 2020, <italic>J. Calvo 8114</italic> (SGO); Toconao, 57 km pass, <named-content xmlns:xlink="http://www.w3.org/1999/xlink" content-type="dwc:verbatimCoordinates" xlink:type="simple"><named-content content-type="geo-json" specific-use="{&#34;type&#34;:&#34;Point&#34;,&#34;coordinates&#34;:[-67.850000,-23.600000]}" id="NCID0E4AAG" xlink:type="simple">23°36'S, 67°51'W</named-content></named-content>, 27 Jan 1971, <italic>H. Ellenberg 4230</italic> (US); inter Aguas Calientes et Socaire, <named-content xmlns:xlink="http://www.w3.org/1999/xlink" content-type="dwc:verbatimCoordinates" xlink:type="simple"><named-content content-type="geo-json" specific-use="{&#34;type&#34;:&#34;Point&#34;,&#34;coordinates&#34;:[-67.783333,-23.766667]}" id="NCID0EHBAG" xlink:type="simple">23°46'S, 67°47'W</named-content></named-content>, 1 Feb 1885, <italic>F. Philippi s.n.</italic> (LP, SGO; type material of the later heterotypic synonym <italic><tp:taxon-name><tp:taxon-name-part taxon-name-part-type="genus" reg="Senecio">Senecio</tp:taxon-name-part> <tp:taxon-name-part taxon-name-part-type="species" reg="armeriifolius">armeriifolius</tp:taxon-name-part></tp:taxon-name></italic> Phil.); quebrada Tatio, 15 Feb 1943, <italic>E. Pisano &amp; J. Venturelli 1879</italic> (CONC, SGO); laguna de Miñique, entre los cerros Miñique y Miscanti, <named-content xmlns:xlink="http://www.w3.org/1999/xlink" content-type="dwc:verbatimCoordinates" xlink:type="simple"><named-content content-type="geo-json" specific-use="{&#34;type&#34;:&#34;Point&#34;,&#34;coordinates&#34;:[-67.783333,-23.766667]}" id="NCID0E5BAG" xlink:type="simple">23°46'S, 67°47'W</named-content></named-content>, 24 Feb 1943, <italic>E. Pisano &amp; J. Venturelli 1968</italic> (SGO); trayecto entre Talabre y laguna Lejía, <named-content xmlns:xlink="http://www.w3.org/1999/xlink" content-type="dwc:verbatimCoordinates" xlink:type="simple"><named-content content-type="geo-json" specific-use="{&#34;type&#34;:&#34;Point&#34;,&#34;coordinates&#34;:[-67.783333,-23.416667]}" id="NCID0EICAG" xlink:type="simple">23°25'S, 67°47'W</named-content></named-content>, 2 Apr 1998, <italic>C. Villagrán, F. Hinojosa &amp; C. Latorre 9315</italic> (CONC); Taltal, cord. volcán Llullaillaco, <named-content xmlns:xlink="http://www.w3.org/1999/xlink" content-type="dwc:verbatimCoordinates" xlink:type="simple"><named-content content-type="geo-json" specific-use="{&#34;type&#34;:&#34;Point&#34;,&#34;coordinates&#34;:[-68.566667,-24.633333]}" id="NCID0ESCAG" xlink:type="simple">24°38'S, 68°34'W</named-content></named-content>, Feb 1926, <italic>E. Werdermann 1029</italic> (CONC); <bold>Arica-Parinacota</bold>: camino entre Putre y Pacollo, <named-content xmlns:xlink="http://www.w3.org/1999/xlink" content-type="dwc:verbatimCoordinates" xlink:type="simple"><named-content content-type="geo-json" specific-use="{&#34;type&#34;:&#34;Point&#34;,&#34;coordinates&#34;:[-69.516667,-18.183333]}" id="NCID0E5CAG" xlink:type="simple">18°11'S, 69°31'W</named-content></named-content>, 17 Apr 1984, <italic>M.T.K. Arroyo 84-887</italic> (CONC); rt. A23 from rt. 11 NW to Tacora, near intersection of rt. A23 &amp; A125, slopes of Co. de Tarapacá, 17.6 km from rt. 11, <named-content xmlns:xlink="http://www.w3.org/1999/xlink" content-type="dwc:verbatimCoordinates" xlink:type="simple"><named-content content-type="geo-json" specific-use="{&#34;type&#34;:&#34;Point&#34;,&#34;coordinates&#34;:[-69.533333,-18.066667]}" id="NCID0EIDAG" xlink:type="simple">18°4'S, 69°32'W</named-content></named-content>, 7 Mar 2014, <italic>V.A. Funk, M. Diazgranados &amp; J.M. Bonifacino 13111</italic> (US); camino de Putre a Chucuyo, km 8, <named-content xmlns:xlink="http://www.w3.org/1999/xlink" content-type="dwc:verbatimCoordinates" xlink:type="simple"><named-content content-type="geo-json" specific-use="{&#34;type&#34;:&#34;Point&#34;,&#34;coordinates&#34;:[-69.500000,-18.166667]}" id="NCID0ESDAG" xlink:type="simple">18°10'S, 69°30'W</named-content></named-content>, 12 Feb 1964, <italic>C. Marticorena, O. Matthei &amp; M. Quezada 179</italic> (CONC); lagunas de Cotacotani, <named-content xmlns:xlink="http://www.w3.org/1999/xlink" content-type="dwc:verbatimCoordinates" xlink:type="simple"><named-content content-type="geo-json" specific-use="{&#34;type&#34;:&#34;Point&#34;,&#34;coordinates&#34;:[-69.216667,-18.200000]}" id="NCID0E3DAG" xlink:type="simple">18°12'S, 69°13'W</named-content></named-content>, 13 Feb 1964, <italic>C. Marticorena, O. Matthei &amp; M. Quezada 236</italic> (CONC); cerro Guane-Guane, ladera W, <named-content xmlns:xlink="http://www.w3.org/1999/xlink" content-type="dwc:verbatimCoordinates" xlink:type="simple"><named-content content-type="geo-json" specific-use="{&#34;type&#34;:&#34;Point&#34;,&#34;coordinates&#34;:[-69.266667,-18.166667]}" id="NCID0EGEAG" xlink:type="simple">18°10'S, 69°16'W</named-content></named-content>, 18 Mar 2015, <italic>A. Moreira-Muñoz &amp; F. Luebert 2423</italic> (SGO); portezuelo de Putre, laderas de los cerros, <named-content xmlns:xlink="http://www.w3.org/1999/xlink" content-type="dwc:verbatimCoordinates" xlink:type="simple"><named-content content-type="geo-json" specific-use="{&#34;type&#34;:&#34;Point&#34;,&#34;coordinates&#34;:[-69.333333,-18.200000]}" id="NCID0EQEAG" xlink:type="simple">18°12'S, 69°20'W</named-content></named-content>, 6 May 1972, <italic>M. Ricardi, E. Weldt &amp; M. Quezada 237</italic> (CONC); Parinacota, <named-content xmlns:xlink="http://www.w3.org/1999/xlink" content-type="dwc:verbatimCoordinates" xlink:type="simple"><named-content content-type="geo-json" specific-use="{&#34;type&#34;:&#34;Point&#34;,&#34;coordinates&#34;:[-69.266667,-18.200000]}" id="NCID0E1EAG" xlink:type="simple">18°12'S, 69°16'W</named-content></named-content>, 29 Mar 1961, <italic>M. Ricardi, C. Marticorena &amp; O. Matthei 291</italic> (CONC); cerros de Parinacota, 28 Feb 1948, <italic>F. Sudzuki 486</italic> (SGO); Caquena, <named-content xmlns:xlink="http://www.w3.org/1999/xlink" content-type="dwc:verbatimCoordinates" xlink:type="simple"><named-content content-type="geo-json" specific-use="{&#34;type&#34;:&#34;Point&#34;,&#34;coordinates&#34;:[-69.200000,-18.050000]}" id="NCID0EGFAG" xlink:type="simple">18°3'S, 69°12'W</named-content></named-content>, 1 Feb 1970, <italic>O. Zöllner 5321</italic> (CONC); <bold>Tarapacá</bold>: Iquique, Collahuasi (Ujina), <named-content xmlns:xlink="http://www.w3.org/1999/xlink" content-type="dwc:verbatimCoordinates" xlink:type="simple"><named-content content-type="geo-json" specific-use="{&#34;type&#34;:&#34;Point&#34;,&#34;coordinates&#34;:[-68.616667,-20.966667]}" id="NCID0ESFAG" xlink:type="simple">20°58'S, 68°37'W</named-content></named-content>, 24 Mar 1992, <italic>B.J. Ruthsatz 8429</italic> (CONC). <bold>Peru. Moquegua</bold>: minera Quellaveco, <named-content xmlns:xlink="http://www.w3.org/1999/xlink" content-type="dwc:verbatimCoordinates" xlink:type="simple"><named-content content-type="geo-json" specific-use="{&#34;type&#34;:&#34;Point&#34;,&#34;coordinates&#34;:[-70.600000,-17.100000]}" id="NCID0E5FAG" xlink:type="simple">17°6'S, 70°36'W</named-content></named-content>, 27 Jan 1971, <italic>ESCO 7240</italic> (US).</p></tp:treatment-sec><ref-list><ref id="B15"><mixed-citation xmlns:xlink="http://www.w3.org/1999/xlink" xlink:type="simple"><person-group><name name-style="western"><surname>Ospina</surname><given-names>JC</given-names></name><name name-style="western"><surname>Aliscioni</surname><given-names>SS</given-names></name><name name-style="western"><surname>Denham</surname><given-names>SS</given-names></name></person-group> (<year>2013</year>) <article-title>Estudios taxonómicos en el género <italic><tp:taxon-name><tp:taxon-name-part taxon-name-part-type="genus">Festuca</tp:taxon-name-part></tp:taxon-name></italic> L. (<tp:taxon-name><tp:taxon-name-part taxon-name-part-type="family">Poaceae</tp:taxon-name-part></tp:taxon-name>) de Argentina y Chile. Gayana.</article-title><source>Botánica</source><volume>70</volume>(<issue>1</issue>): <fpage>1</fpage>–<lpage>15</lpage>. <ext-link xlink:type="simple" ext-link-type="doi" xlink:href="10.4067/S0717-66432013000100001">https://doi.org/10.4067/S0717-66432013000100001</ext-link></mixed-citation></ref><ref id="B9"><mixed-citation xmlns:xlink="http://www.w3.org/1999/xlink" xlink:type="simple"><institution xlink:type="simple">IUCN</institution> (<year>2012</year>) IUCN Red List Categories and Criteria. Version 3.1, second edition. IUCN, Gland and Cambridge.</mixed-citation></ref><ref id="B1"><mixed-citation xmlns:xlink="http://www.w3.org/1999/xlink" xlink:type="simple"><person-group><name name-style="western"><surname>Beltrán</surname><given-names>A</given-names></name><name name-style="western"><surname>Roque</surname><given-names>J</given-names></name></person-group> (<year>2015</year>) <article-title>El género <italic><tp:taxon-name><tp:taxon-name-part taxon-name-part-type="genus">Senecio</tp:taxon-name-part></tp:taxon-name></italic> L. (<tp:taxon-name><tp:taxon-name-part taxon-name-part-type="family">Asteraceae</tp:taxon-name-part></tp:taxon-name>-<tp:taxon-name><tp:taxon-name-part taxon-name-part-type="tribe">Senecioneae</tp:taxon-name-part></tp:taxon-name>) en el departamento de Lima, Perú.</article-title><source>Arnaldoa</source><volume>22</volume>(<issue>2</issue>): <fpage>395</fpage>–<lpage>412</lpage>.</mixed-citation></ref><ref id="B8"><mixed-citation xmlns:xlink="http://www.w3.org/1999/xlink" xlink:type="simple"><person-group><name name-style="western"><surname>Calvo</surname><given-names>J</given-names></name><name name-style="western"><surname>Granda</surname><given-names>A</given-names></name><name name-style="western"><surname>Funk</surname><given-names>VA</given-names></name></person-group> (<year>2019</year>) <article-title>New combinations and synonyms in discoid caespitose Andean <italic><tp:taxon-name><tp:taxon-name-part taxon-name-part-type="genus">Senecio</tp:taxon-name-part></tp:taxon-name></italic> (<tp:taxon-name><tp:taxon-name-part taxon-name-part-type="tribe">Senecioneae</tp:taxon-name-part></tp:taxon-name>, <tp:taxon-name><tp:taxon-name-part taxon-name-part-type="family">Compositae</tp:taxon-name-part></tp:taxon-name>).</article-title><source>PhytoKeys</source><volume>132</volume>: <fpage>111</fpage>–<lpage>130</lpage>. <ext-link xlink:type="simple" ext-link-type="doi" xlink:href="10.3897/phytokeys.132.38534">https://doi.org/10.3897/phytokeys.132.38534</ext-link></mixed-citation></ref><ref id="B5"><mixed-citation xmlns:xlink="http://www.w3.org/1999/xlink" xlink:type="simple"><person-group><name name-style="western"><surname>Cabrera</surname><given-names>AL</given-names></name></person-group> (<year>1985</year>) <article-title>El género <italic><tp:taxon-name><tp:taxon-name-part taxon-name-part-type="genus">Senecio</tp:taxon-name-part></tp:taxon-name></italic> (<tp:taxon-name><tp:taxon-name-part taxon-name-part-type="family">Compositae</tp:taxon-name-part></tp:taxon-name>) en Bolivia.</article-title><source>Darwiniana</source><volume>26</volume>: <fpage>79</fpage>–<lpage>217</lpage>. <ext-link xlink:type="simple" ext-link-type="uri" xlink:href="http://www.jstor.org/stable/23218127">http://www.jstor.org/stable/23218127</ext-link></mixed-citation></ref></ref-list></tp:taxon-treatment>
